# Supplementary material for: Molecular Evolution of Cu Transporters and Transcription Factors in Plant Response to Copper Stress
Source: Plants (Basel). 2025 Sep 1;14(17):2710. doi: 10.3390/plants14172710 (PMC12430517; doi:10.3390/plants14172710)
Supplement: Supplementary file 1 [file plants-14-02710-s001.zip]

Archive with 1 entries (1 files):
- plants-3810293-supplementary.pptx
